# Supplementary material for: Tumor‐derived exosomal miR‐19b‐3p facilitates M2 macrophage polarization and exosomal LINC00273 secretion to promote lung adenocarcinoma metastasis via Hippo pathway
Source: Clin Transl Med. 2021 Sep 12;11(9):e478. doi: 10.1002/ctm2.478 (PMC8435259; doi:10.1002/ctm2.478)
Supplement: Supplementary file 1 — SUPPORTING INFORMATION [file CTM2-11-e478-s004.xlsx]

## Sheet: Sheet1
The sequences of oligonucleotides for cell transfection
antagomir-scr	AGUGUCUAGUUGAUCAUCAUG
antagomir-19b-3p	UCAGUUUUGCAUGGAUUUGCACA
NC mimics	AUGACAUGAUGACCACAUAACU
miR-19b-3p mimics	UGUGCAAAUCCAUGCAAAACUGA
NC inhibitors	AGUGUCUCAUGUUGAUCAUCAUG
miR-19b-3p inhibitors	UCAGUUUUGCAUGGAUUUGCACA
sh-NC	CCGGGAGTCTCTAGCGATGATATACCTCGAGGTATATCATCGCTAGAGACTCTTTTTG
sh-LINC00273#1	CCGGAGAATGATGAGTCTCTTACCGCTCGAGCGGTAAGAGACTCATCATTCTTTTTG
sh-LINC00273#2	CCGGTTGGAAATCTCTCTTCTACGCCTCGAGGCGTAGAAGAGAGATTTCCAATTTTTG
sh-NC	CCGGACTTCCATTCATGTCTCATGTCTCGAGACATGAGACATGAATGGAAGTTTTTTG
sh-RBMX#1	CCGGAGAACTTGGGTAATCTCTGCTCTCGAGAGCAGAGATTACCCAAGTTCTTTTTG
sh-RBMX#2	CCGGATGACTTTCCATTCATGTCTCCTCGAGGAGACATGAATGGAAAGTCATTTTTG
sh-RBMX#3	CCGGAAGTTTTGTTTGTTTCTAGTACTCGAGTACTAGAAACAAACAAAACTTTTTG
sh-NC	CCGGCTCAGATAGTGCACATCTCCTCTCGAGAGGAGATGTGCACTATCTGAGTTTTTG
sh-PTPRD#1	CCGGGCTCCTCCTCAAGACATTAGTCTCGAGACTAATGTCTTGAGGAGGAGCTTTTTG
sh-PTPRD#2	CCGGGGAGATTTCCATTCCAGAAGACTCGAGTCTTCTGGAATGGAAATCTCCTTTTTG
sh-NC	CCGGGACAGCGATCATGTCTATATGCTCGAGCATATAGACATGATCGCTGTCTTTTTG
sh-AP001432.1#1	CCGGGGACAGATCTCTTAGGCAATTCTCGAGAATTGCCTAAGAGATCTGTCCTTTTTG
sh-AP001432.1#2	CCGGTAATTCCTGTGTCTGAATCTGCTCGAGCAGATTCAGACACAGGAATTATTTTTG
sh-NC	CCGGGATGATGACTGTCGTGTAATCCTCGAGGATTACACGACAGTCATCATCTTTTTG
sh-DSCR9#1	CCGGTGTGATTGTAGATGACATCCGCTCGAGCGGATGTCATCTACAATCACATTTTTG
sh-DSCR9#2	CCGGTATGTTACCTCGTTATAGCGACTCGAGTCGCTATAACGAGGTAACATATTTTTG
sh-NC	CCGGCAGAGAATGAGACAAGCAACACTCGAGTGTTGCTTGTCTCATTCTCTGTTTTTG
sh-LINC02418#1	CCGGAACAAAGAGTGAGAAACGCCACTCGAGTGGCGTTTCTCACTCTTTGTTTTTG
sh-LINC02418#2	CCGGTCATTTATAAGTTCTAAACTGCTCGAGCAGTTTAGAACTTATAAATGATTTTTG
sh-NC	CCGGCTGTGTGATGTGTGGAGCATACTCGAGTATGCTCCACACATCACACAGTTTTTG
sh-DSCR10#1	CCGGGCCTGTGTGAGAATATGTGTGCTCGAGCACACATATTCTCACACAGGCTTTTTG
sh-DSCR10#2	CCGGACAATCTGCATGTTAACCCCACTCGAGTGGGGTTAACATGCAGATTGTTTTTG
sh-NC	CCGGTGTCTTGTGTTATGTCGTCCTCTCGAGAGGACGACATAACACAAGACATTTTTG
sh-AP000356.2#1	CCGGTTTTGTTGCCGTGTTAGTCCTCTCGAGAGGACTAACACGGCAACAAAATTTTTG
sh-AP000356.2#2	CCGGTGTCTTTTCTTCATTTATCAGCTCGAGCTGATAAATGAAGAAAAGACATTTTTG
sh-NC	CCGGGATCATAATATGTGTAGATATCTCGAGATATCTACACATATTATGATCTTTTTG
sh-FAM83A-AS1#1	CCGGTTATGACAACACTTTGAAGAACTCGAGTTCTTCAAAGTGTTGTCATAATTTTTG
sh-FAM83A-AS1#2	CCGGAGTCTTTCATGCTCTTTCGAGCTCGAGCTCGAAAGAGCATGAAAGACTTTTTG
