# Supplementary material for: Tumor‐derived exosomal miR‐19b‐3p facilitates M2 macrophage polarization and exosomal LINC00273 secretion to promote lung adenocarcinoma metastasis via Hippo pathway
Source: Clin Transl Med. 2021 Sep 12;11(9):e478. doi: 10.1002/ctm2.478 (PMC8435259; doi:10.1002/ctm2.478)
Supplement: Supplementary file 2 — SUPPORTING INFORMATION [file CTM2-11-e478-s003.xlsx]

## Sheet: Sheet1
The sequences of qRT-PCR primers
ARG1	F GGGTTGACTGACTGGAGAGC
	R CTGTAGGGCCTTCTTCCACC
CD206	F ATCACGAAGCCAAGGTCCAG
	R GTGGGTGAACCGAACCTCTT
TGFβ	F ATGGTGGAAACCCACAACGA
	R GTTCAGGTACCGCTTCTCGG
IL10	F CTGTTGCCTGGTCCTCCTG
	R TTCTCAGCTTGGGGCATCAC
SOCS1	F CACTTCCGCACATTCCGTTC
	R AGGCCATCTTCACGCTAAGG
SOCS2	F TGCGCAGACAAGGAGATGAG
	R ATTCGGAAGGATCTCGGCAC
SOCS3	F CACCTTTCTGATCCGCGACA
	R CGGAGGAGGGTTCAGTAGGT
SOCS4	F CTCCGGGAGGAGTTCATCTGTT
	R TTTCTTCTGGGCACTTTCTGGAT
SOCS5	F GCTAGGAATCCCGCCCCT
	R TCGAAGGGCTTAATCCCAGTT
SOCS6	F GCCGCCTCCGGAAAATG
	R ACTGGCTAGCGATGGTTGT
SOCS7	F CGCTGCCTACATCTGTCCTT
	R ATCCGGGGAAATGCATCTGG
PTPRF	F TGGCTTCTGCTTCAAACCCT
	R AAATCATCTGGCCCCTGCTC
PTPRT	F ATGGCTACTGGAACCCTCCT
	R GTGAGGAGGCAGAGTGGAGT
PTPRK	F GCAGCAGCAACAGAAGAACC
	R CCCATGGCATCTTTGCGTTT
SHP1	F GCACCTCGTCCAAACACAAG
	R GGGAACCCTTGCTCTTCTCC
SHP2	F TCAAAGGTTGGACAAGGGAAT
	R CCTCTGAGACCGCACCATC
MEG2	F CTGTTTGTCCCCTACCCACC
	R GTCTGATCAGCTGCCAACCT
TC-PTP	F AGCGGGAGTTCGAAGAGTTG
	R GCTGCCAAACCATAAGCCAG
JAK1	F TCAGTGTGGCGTCATTCTCC
	R CAGTGAGCTGGCATCAAGGA
JAK2	F CTGCCGAGGGATGTGAGTG
	R TGAAACCGGCTACACAGATCG
JAK3	F TCGTGATGGGCTGTGGAAT
	R CACTGTGCAGTGCTTTGAGG
GP80	F TCAAGGACCTCCAGCATCAC
	R AAATCCATCCCACCTGCCTG
GP130	F ACAGCATCCAGTGTCACCTT
	R CCTTCCACCATCCCACTCAC
ERK5	F TCAAATCTGTCTACGTGGTCCTG
	R TAGGTTGGAGGGCTTCAGGT
SRC	F TGGCTTCTGCTGTTGACTGG
	R GAGGATGGTCAGGTTGTGCT
STAT3	F TGGAGATTGCCCGGATTGTG
	R ATCTGCTGCTTCTCCGTCAC
RBMX	F TCACCCCTCCGACTCACC
	R TTGGTGGCTTGTTCCACCTT
miR-103a-3p	F TAGAGCAGCATTGTACAGGG
	R CTCAACTGGTGTCGTGGA
miR-107	F TAGAGCAGCATTGTACAGGG
	R CTCAACTGGTGTCGTGGA
miR-29b-3p	F CGAGTAGCACCATTTGAAATC
	R CTCAACTGGTGTCGTGGA
miR-124-3p	F ATAGTAAGGCACGCGGTGAA
	R CTCAACTGGTGTCGTGGA
miR-130a-3p	F CCGAGCAGTGCAATGTTAAAA
	R CTCAACTGGTGTCGTGGA
miR-16-5p	F CCGAGTAGCAGCACGTAAATA
	R CTCAACTGGTGTCGTGGA
let-7a-5p	F CCGAGTGAGGTAGTAGGTTGT
	R CTCAACTGGTGTCGTGGA
miR-26a-5p	F CCGAGTTCAAGTAATCCAGGA
	R CTCAACTGGTGTCGTGGA
miR-19b-3p	F CCGAGTGTGCAAATCCATGCAA
	R CTCAACTGGTGTCGTGGA
let-7c-5p	F CCGAGTGAGGTAGTAGGTTG
	R CTCAACTGGTGTCGTGGA
LINC00273	F GGAAGAAACCTCAGGCAAAGC
	R AGTGTCGGAGGATGGACAAG
TSPEAR-AS2	F CAAACATCCGGGGACCCTTAG
	R AGTTGCAGGACTTGAGGCTTT
DGCR5	F CGTCCACTGGAGTTCTTGCT
	R GTTGGCTGGGAAGGAGATGG
UMODL1-AS1	F GGCAACAGCAGACATCCATC
	R GTGAACGGACTTCTCTGCGT
GAS8-AS1	F CACAGGAATGGGAAGCGGAC
	R GAGAGGTGATGGGGTCAGGT
LINC00851	F GGCAATGAGTGCATGGGAAC
	R TAAAGCTGCCTAGGTGCCTG
CASC2	F GTTGGTCTCGGGAACGTGAAG
	R TCCCTAGGACCCGCCACT
SFTA1P	F AGAGTAGGATGGGCCTTGTG
	R TCCTGAGGTGGTCTGCCATC
AP001432.1	F CTGGAAGGTTCGTTCCCCTT
	R GCGTACGTAGCCATGCAGAT
DSCR9	F ACGGCCTGACCCAGAATAAC
	R ACGGAGGATGCGATGTGATG
LINC01554	F GGTGACTCGTGAGTGGTCAG
	R CCTGTGGAGCTCTGCTGTTT
LINC02418	F ATATCTGCACTTGGCCCCAC
	R TGCACGAGACCCTGAGAATG
AL139260.2	F TCGAGATTGTGAAGCAACACTT
	R TTGAGCCAGGCAGTGATTGT
C1orf229	F CGCCTGGCATTCGACTTCTT
	R CTTCTGCTCCCGAAGACTGC
DSCR10	F GCAAACCAGAGGGTCCAAGG
	R AAGGAGCAGGTCCACATCAG
AF131215.4	F ACAGGAGGGGCCTAGAGATT
	R ATGTTCTTGGCTTGCCACCT
LINC00895	F CTCCACCGCCATGATCTCG
	R GATGGTTTCGGCTGCGTATT
LINC02002	F GGCTGCCTACGATAATCCACT
	R CACTCTCGAAATGCCTCCTTCT
AP000356.2	F TCCGAAGACCCCTGTCTGTT
	R TTAGAGGACTGTGCCCCTTCT
FAM83A-AS1	F ACCTGCTAGGCAGAAGTGGT
	R TGAGTGGCCAGAGTGGATTG
AL049647.1	F TACAGATTCCTGGGACCTGCC
	R ATACAGATTCCTGGACTCCACTC
